# Supplementary material for: Characterization of antibiotic resistance and host-microbiome interactions in the human upper respiratory tract during influenza infection
Source: Microbiome. 2020 Mar 17;8:39. doi: 10.1186/s40168-020-00803-2 (PMC7076942; doi:10.1186/s40168-020-00803-2)
Supplement: Supplementary file 2 — Additional file 1: Table S1. Metadata for the participants involved in this study. Study IDs have been reassigned to the samples for simplicity. All the figures show only the study IDs. [file 40168_2020_803_MOESM1_ESM.xlsx]

## Sheet: Sheet2
Table S1. Metadata for the participants involved in the study
Study IDs have been reassigned to the samples for simplicity. All the figures show only the study IDs.
NA: not available
						In the past year:		β-lactam antibiotic					Macrolide			Nitroimidazole	Other
Study ID	Subject Identifier	House Code	Age group (Years)	Subject Sex	RT-PCR Result	No. Doctor visits	No. antibiotics	Penicilin	Amoxicillin	Cefadroxil	Dicloxacillin	Furazolidone	Erythromycin	Azithromycin (Zithromax)	Clarithromycin	Metronidazol/Tinidazol	Oseltamivir	ALBMEB
24	7765	12	< 10	Female	H1N1 pdm	5	2	0	1	0	0	0	0	0	1	0	1	0		Age group (Year)	< 10
23	6471	14	< 10	Female	H1N1 pdm	4	2	0	2	0	0	0	0	0	0	0	0	0			10-20
18	7331	15	< 10	Male	H1N1 pdm	7	4	1	2	1	0	0	0	0	0	0	0	0			21-36
29	6628	17	< 10	Female	H3N2	7	5	0	0	0	0	0	1	2	0	1	1	1
1	30076	19	< 10	Female	H3N2	NA	NA	NA	NA	NA	NA	NA	NA	NA	NA	NA	NA	NA
4	30082	21	10-20	Male	H3N2	NA	NA	NA	NA	NA	NA	NA	NA	NA	NA	NA	NA	NA
20	6271	45	< 10	Female	H3N2	NA	NA	NA	NA	NA	NA	NA	NA	NA	NA	NA	NA	NA
3	6929	49	< 10	Female	H3N2	34	8	1	2	3	0	1	0	0	0	1	1	0
10	30191	52	< 10	Male	H3N2	3	0	0	0	0	0	0	0	0	0	0	1	0
11	6019	52	< 10	Male	H3N2	14	6	2	1	0	0	0	0	1	0	1	1	1
36	6955	57	<10	Male	H1N1 pdm	NA	NA	NA	NA	NA	NA	NA	NA	NA	NA	NA	NA	NA
6	6957	61	< 10	Female	H3N2	22	5	0	3	0	0	0	1	1	0	0	1	0
35	6777	66	< 10	Male	H3N2	14	6	2	1	1	0	0	1	1	0	0	1	0
21	7637	76	< 10	Male	H3N2	23	3	0	2	1	0	0	0	0	0	0	1	0
14	619	81	10-20	Male	H1N1 pdm	4	2	0	1	0	1	0	0	0	0	0	1	0
9	7047	84	< 10	Female	H3N2	2	1	0	0	0	0	0	1	0	0	0	1	0
13	30291	84	10-20	Female	H3N2	1	0	0	0	0	0	0	0	0	0	0	1	0
16	30292	84	21-36	Female	H3N2	1	0	0	0	0	0	0	0	0	0	0	0	0
19	30295	86	10-20	Male	H3N2	NA	NA	NA	NA	NA	NA	NA	NA	NA	NA	NA	NA	NA
7	30112	87	10-20	Female	H3N2	NA	NA	NA	NA	NA	NA	NA	NA	NA	NA	NA	NA	NA
22	30301	87	< 10	Female	H3N2	NA	NA	NA	NA	NA	NA	NA	NA	NA	NA	NA	NA	NA
32	6667	87	< 10	Male	H3N2	6	1	0	1	0	0	0	0	0	0	0	1	0
25	30304	89	21-36	Male	H1N1 pdm	NA	NA	NA	NA	NA	NA	NA	NA	NA	NA	NA	NA	NA
30	8033	96	< 10	Male	Influenza B	20	3	0	1	0	1	0	1	0	0	0	1	0
37	30337	99	10-20	Male	Influenza B	NA	NA	NA	NA	NA	NA	NA	NA	NA	NA	NA	NA	NA
17	6205	103	< 10	Female	Influenza B	5	2	0	1	0	0	0	0	0	0	0	1	0
12	7098	104	< 10	Male	Influenza B	4	2	0	0	0	0	0	0	0	0	1	1	1
28	30348	104	10-20	Female	Influenza B	NA	NA	NA	NA	NA	NA	NA	NA	NA	NA	NA	NA	NA
26	6617	120	< 10	Female	H3N2	3	2	0	0	0	0	0	0	1	0	0	1	1
27	7965	129	< 10	Female	H3N2	16	2	0	1	0	0	0	0	0	0	0	1	0
2	30455	135	10-20	Female	H3N2	NA	NA	NA	NA	NA	NA	NA	NA	NA	NA	NA	NA	NA
8	3522	138	21-36	Male	H3N2	3	0	0	0	0	0	0	0	0	0	0	1	0
31	30427	138	21-36	Female	H3N2	NA	NA	NA	NA	NA	NA	NA	NA	NA	NA	NA	NA	NA
34	30429	138	21-36	Female	H3N2	1	0	0	0	0	0	0	0	0	0	0	1	0
15	7153	158	10-20	Male	H3N2	7	2	0	1	0	0	0	0	0	0	1	0	0
33	8561	161	< 10	Female	H3N2	9	3	0	0	0	1	0	0	1	0	0	1	1
5	30515	162	10-20	Male	Influenza B	NA	NA	NA	NA	NA	NA	NA	NA	NA	NA	NA	NA	NA
