# Supplementary material for: Characterization of antibiotic resistance and host-microbiome interactions in the human upper respiratory tract during influenza infection
Source: Microbiome. 2020 Mar 17;8:39. doi: 10.1186/s40168-020-00803-2 (PMC7076942; doi:10.1186/s40168-020-00803-2)
Supplement: Supplementary file 3 — Additional file 2: Table S2. Taxonomic assignments of ARG reads. The taxa were ranked based on the percentage of reads assigned from highest to lowest. [file 40168_2020_803_MOESM2_ESM.xlsx]

## Sheet: Table_S2
Table S2. Taxonomic assignments of ARG reads (normalized to gene length in percentage of total taxa assignments for each sample)
The taxa were ranked based on the percentage of reads assigned from highest to lowest.
Sudy ID	8	20	29	11	23	32	17	26	21	1	3	24	4	6	27	35	18	30	7	16	25	10	19	28	13	22	31	34	14	15	2	9	33	5	12
taxa	3522	6271	6628	6019	6471	6667	6205	6617	7637	30076	6929	7765	30082	6957	7965	6777	7331	8033	30112	30292	30304	30191	30295	30348	30291	30301	30427	30429	619	7153	30455	7047	8561	30515	7098
d__Bacteria	0.301845	0.497951	0.102721	0.356402	0.505391	0.308602	0	0.0369504	0.676482	0.0842011	0.861458	0	0	0.00437548	0.253453	0	0.580105	0.209559	0.0930972	0.228593	0	0.0190286	0.0696139	0.219718	0.0745462	0	0.121292	0.0758037	0.0220362	0.00315381	0.2231	0.013836	0.131823	0.65377	0.449565
d__Bacteria|p__Firmicutes|c__Bacilli|o__Lactobacillales|f__Streptococcaceae|g__Streptococcus|s__Streptococcus_pneumoniae	0.0590806	0.0317928	0.370079	0.0313936	0.041797	0.0150538	0	0.11932	0.0108318	0.406425	0.10367	0.548684	0.0830615	0.0276333	0.102037	0.763172	0	0.160695	0.13323	0.0686197	0.0517962	0.144905	0.319864	0.340104	0.213362	0.0785015	0.232018	0.29129	0.136305	0.117484	0.122125	0	0.363546	0.00436341	0.142577
d__Bacteria|p__Firmicutes|c__Bacilli|o__Lactobacillales|f__Streptococcaceae|g__Streptococcus|s__Streptococcus_salivarius	0.0564805	0.0146613	0.00105739	0.245322	0.0211874	0.110653	0	0.17912	0.0130973	0.177662	0.0296199	0.0305956	0.300757	0.0357604	0.0320081	0	0.014307	0.132123	0.312487	0.212203	0	0.252296	0.0830043	0.031676	0.21812	0.0204704	0.125822	0.0589316	0.165376	0.514329	0	0	0.0162302	0	0.0254962
d__Bacteria|p__Firmicutes|c__Bacilli|o__Bacillales|f__Staphylococcaceae|g__Staphylococcus|s__Staphylococcus_aureus	0	0	0	0.182325	0	0.477434	0	0	0.0015904	0	0	0	0.312365	0.868316	0	0	0	0	0	0.0322616	0	0	0	0	0	0	0	0.000442538	0.463548	0.106832	0	0.778217	0	0	0.000308415
d__Bacteria|p__Firmicutes|c__Bacilli|o__Lactobacillales|f__Streptococcaceae|g__Streptococcus	0.0388838	0.0487608	0.114488	0.070073	0.0410541	0.040693	0	0.0967459	0.0447411	0.153045	0	0.100206	0.015746	0.0265848	0.0579576	0	0	0.0824701	0.0593702	0.0239993	0.0258981	0.374613	0.224568	0.0506544	0.259793	0.161909	0.153839	0.289721	0.0475385	0.0241332	0.198833	0.0217423	0.147896	0.0261805	0.117563
d__Bacteria|p__Actinobacteria|c__Actinobacteria|o__Actinomycetales|f__Corynebacteriaceae|g__Corynebacterium|s__Corynebacterium_urealyticum	0.207105	0	0	0	0	0	0	0	0	0	0	0	0	0	0.268578	0	0.293151	0	0.193673	0.254795	0.922306	0	0	0.182402	0	0	0	0	0	0	0	0	0.264894	0	0
d__Bacteria|p__Actinobacteria|c__Actinobacteria|o__Bifidobacteriales|f__Bifidobacteriaceae|g__Gardnerella|s__Gardnerella_vaginalis	0	0	0	0	0	0	1	0	0.0068114	0	0	0.00206289	0	0.00198113	0	0	0	0.0023155	0	0	0	0	0	0	0	0	0	0	0	0	0	0	0	0	0.000324303
d__Bacteria|p__Firmicutes|c__Bacilli|o__Lactobacillales|f__Streptococcaceae|g__Streptococcus|s__Streptococcus_pseudopneumoniae	0.0234865	0	0.0588422	0.0018192	0.00401566	0.0110357	0	0.00288136	0	0.0296646	0	0.129613	0	0.00227327	0.0293752	0.109025	0.00175761	0.0402474	0.0304921	0.0342491	0	0.0797107	0.0670541	0.0328317	0.029152	0	0.0229696	0.166031	0.0249918	0	0.0144889	0	0.00404741	0	0.0241386
d__Bacteria|p__Firmicutes|c__Bacilli|o__Lactobacillales|f__Streptococcaceae|g__Streptococcus|s__Streptococcus_oralis	0.0212473	0.0257696	0.0304694	0.00776879	0.022872	0.0067912	0	0.0124291	0.00612337	0.024944	0	0.00543877	0.0945726	0.00402522	0.0087586	0	0.0344181	0.00372724	0.00730308	0.0137587	0	0.00677155	0.0669446	0.0432547	0.0197655	0.0151415	0.0269679	0.0105919	0.042101	0	0.333043	0	0.0122968	0.00872682	0.00163815
d__Bacteria|p__Firmicutes|c__Negativicutes|o__Selenomonadales|f__Veillonellaceae|g__Veillonella|s__Veillonella_parvula	0.0612748	0.0131603	0	0.0121968	0.00280995	0.00369124	0	0.159366	0.0231706	0.00202613	0	0.0370012	0.0595131	0.000276919	0.00203956	0	0	0	0.0480336	0.0153378	0	0	0.0210439	0	0.00170283	0.233066	0	0.000885076	0.035713	0	0	0	0.00463767	0	0.019691
d__Bacteria|p__Firmicutes|c__Bacilli|o__Lactobacillales|f__Streptococcaceae|g__Streptococcus|s__Streptococcus_intermedius	0.0154115	0.00758545	0	0	0.0104204	0	0	0.00432204	0	0.00113902	0	0.00283647	0.0547466	0.000595888	0	0	0	0	0	0.00163461	0	0	0.000537733	0.00147925	0.00390893	0.312173	0.000482211	0.0021386	0	0	0.0464291	0	0	0	0.00791552
d__Bacteria|p__Firmicutes|c__Bacilli|o__Lactobacillales|f__Streptococcaceae|g__Streptococcus|s__Streptococcus_parasanguinis	0.0472594	0	0.00204932	0.0253336	0	0.00244158	0	0.0288638	0.0196186	0.0118954	0	0.0163163	0.0113559	0.00672562	0.0159656	0	0	0.00226872	0.0166203	0.0284705	0	0.000162741	0.0274771	0	0.0417435	0	0.0153201	0.0056839	0.0302831	0.00775246	0.0080136	0	0.0344044	0	0.0506624
d__Bacteria|p__Firmicutes	0.0205487	0.0816962	0.026422	0.0143315	0.0643951	0	0	0.0243115	0.0272549	0.00792138	0	0	0	6.28e-05	0.00276817	0	0	0.0597815	0.00692671	0.00348107	0	0.0175648	0.00907425	0	0.00130364	0	0.0186254	0	0	0	0	0	0	0.0460817	0.00526739
d__Bacteria|p__Firmicutes|c__Bacilli	0	0.026068	0.0691546	0	0.017448	0	0	0	0.0108014	0.00291227	0	0	0	0	0	0	0	0.225255	0.0104636	0.00295564	0	0	0.0036297	0	0.00967885	0	0.00108497	0	0	0	0	0	0	0.0409615	0.00727402
d__Bacteria|p__Proteobacteria|c__Betaproteobacteria|o__Neisseriales|f__Neisseriaceae|g__Neisseria|s__Neisseria_lactamica	0	0.0381449	0.00472139	0	0.03402	0	0	0.106141	0.00424723	0	0	0	0	0	0	0	0	0	0.0117533	0	0	0.0523573	0	0	0.00670293	0	0.0239259	0	0.004902	0	0	0	0	0.137173	0.00199107
d__Bacteria|p__Firmicutes|c__Bacilli|o__Lactobacillales|f__Streptococcaceae|g__Streptococcus|s__Streptococcus_dysgalactiae	0.037684	0	0.0337533	0.000368471	0	0	0	0	0.00423523	0.0287623	0	0.0255282	0	0.00207359	0.00138408	0	0	0	0.00300911	0.0100455	0	0	0	0	0.0149123	0	0	0	0	0.0283843	0.00113371	0.158126	0	0	0.00553228
d__Bacteria|p__Proteobacteria|c__Betaproteobacteria|o__Neisseriales|f__Neisseriaceae|g__Neisseria|s__Neisseria_meningitidis	0	0.0391467	0.0415878	0.00524065	0.0536705	0	0	0.0305558	0.0409203	0.000318381	0	0	0	0	0	0	0	0	0.00337184	0.000721473	0	0.016622	0.00248008	0.0422004	0	0	0.00642219	0	0	0	0.000884029	0	0	0	0.0301215
d__Bacteria|p__Firmicutes|c__Bacilli|o__Lactobacillales|f__Streptococcaceae|g__Streptococcus|s__Streptococcus_mitis	0.0118751	0	0.0132026	0.0001992	0	0	0	0.0491275	0.00303788	0.0051332	0	0.00567294	0	0.00120295	0	0	0	0.00306405	0.00175424	0.00638162	0	0	0.0351957	0.0269455	0.0251596	0	0.00383563	0.0714668	0.00631515	0	0.0305256	0	0.00263504	0	0.00748203
d__Bacteria|p__Bacteroidetes|c__Bacteroidia|o__Bacteroidales	0.00499665	0	0	0	0	0	0	0.0141878	0.00384306	0.00101974	0	0	0	0	0.134471	0	0	0	0.00456392	0	0	0	0	0	0.000285674	0.123195	0	0.00356362	0	0	0	0	0	0	0.000975867
d__Bacteria|p__Firmicutes|c__Bacilli|o__Lactobacillales|f__Streptococcaceae|g__Streptococcus|s__Streptococcus_thermophilus	0.00608233	0	0	0.0165514	0	0	0	0.0025549	0	0.000528753	0	0	0.0309157	0.00165918	0	0	0	0	0.00325832	0.00309312	0	0.000784362	0	0	0.00298063	0	0.0195611	0	0	0.194626	0	0	0	0	0
d__Bacteria|p__Firmicutes|c__Clostridia|o__Clostridiales|f__Clostridiaceae|g__Clostridium|s__Clostridium_botulinum	0	0	0	0	0	0	0	0	0.00197557	0.045082	0	0	0	0	0	0	0	0	0.000670326	0.00537723	0	0	0.00544455	0	0	0	0.185531	0	0	0	0.0151031	0	0	0	0
d__Bacteria|p__Actinobacteria|c__Actinobacteria|o__Actinomycetales|f__Corynebacteriaceae|g__Corynebacterium|s__Corynebacterium_diphtheriae	0	0	0	0.00383314	0	0	0	0	0	0.00111433	0	0	0	0	0	0.127803	0.0676926	0	0.00105393	0	0	0	0	0	0	0	0	0	0	0	0	0.0119945	0	0	0
d__Bacteria|p__Actinobacteria|c__Actinobacteria|o__Actinomycetales|f__Micrococcaceae|g__Rothia|s__Rothia_mucilaginosa	0.000792622	0.0574553	0.00701267	0.011386	0.0261059	0	0	0	0.00150707	0	0	0	0	0	0.00815003	0	0	0.00268111	0.00410678	0.0371316	0	0	0.0104467	0	0.00494593	0	0.000741335	0.00293107	0.00575918	0	0	0.011584	0	0	0.00547283
d__Bacteria|p__Proteobacteria|c__Betaproteobacteria|o__Neisseriales|f__Neisseriaceae|g__Neisseria|s__Neisseria_gonorrhoeae	0	0.00451599	0.0865961	0.000948831	0.0119809	0	0	0.0128656	0.00163355	0	0	0.0364124	0	0	0	0	0	0.000888507	0.00088684	0	0	0.0037458	0	0	0	0	0.00176688	0	0	0	0	0	0	0	0.0102042
d__Bacteria|p__Proteobacteria|c__Betaproteobacteria|o__Neisseriales|f__Neisseriaceae|g__Neisseria	0	0.00711556	0.0183289	0.000143661	0.0111872	0	0	0.0225148	0.0216181	0.000541228	0	0	0	0	0	0	0	0	0.00426901	0	0	0.0106466	0	0.00200954	0.00689721	0	0.0290323	0	0	0	0	0	0	0.0050805	0.0289357
d__Bacteria|p__Firmicutes|c__Bacilli|o__Lactobacillales|f__Streptococcaceae|g__Streptococcus|s__Streptococcus_equi	0.013284	0.0293304	0	0	0.0240406	0	0	0	0.00401766	0	0	0.0453835	0.00547466	6.19e-05	0.0218322	0	0	0.000771835	0	0.000663856	0	0	0	0	0	0	0	0	0	0	0	0	0	0	0.00216878
d__Bacteria|p__Bacteroidetes|c__Bacteroidia|o__Bacteroidales|f__Prevotellaceae|g__Prevotella|s__Prevotella_melaninogenica	0.0187823	0	0	0	0	0	0	0	0	0.00462479	0	0	0.031492	0	0.00336037	0	0	0.00487392	0.00457881	0	0	0	0	0	0	0	0	0	0	0	0	0	0	0	0.000625645
d__Bacteria|p__Firmicutes|c__Bacilli|o__Lactobacillales|f__Streptococcaceae|g__Streptococcus|s__Streptococcus_sp._I-G2	0.00285399	0.0101139	0	0	0.0109858	0.000848901	0	0.0201695	0.0145425	0	0	0	0	0	0	0	0	0	0	0.000283245	0	0	0	0	0.000609173	0	0	0.000814188	0	0	0	0	0	0	0.00156071
d__Bacteria|p__Actinobacteria|c__Actinobacteria|o__Actinomycetales|f__Streptomycetaceae|g__Streptomyces	0	0	0	0	0	0	0	0	0	0	0	0	0	0	0	0	0	0	0	0	0	0	0	0	0	0	0	0	0.00596564	0	0	0	0	0.0564523	0
d__Bacteria|p__Actinobacteria|c__Actinobacteria|o__Bifidobacteriales|f__Bifidobacteriaceae|g__Bifidobacterium|s__Bifidobacterium_animalis	0.00572861	0	0	0.00973127	0	0.0160927	0	0.00160654	0.00269763	0	0	0	0	0	0.00523051	0	0	0	0.00132889	0.000148057	0	0	0	0	9.7e-05	0	0	0	0	0	0.000712882	0	0.00749201	0	0
d__Bacteria|p__Proteobacteria|c__Gammaproteobacteria|o__Enterobacteriales|f__Enterobacteriaceae	0	0.00060768	0	0	0.000388273	0	0	0	0	0	0	0	0	0	0.00347267	0	0	0.00909662	0	0.000327008	0	0.000980819	0	0	0.00113237	0.0332952	0	0	0	0	0	0	0	0	0
d__Bacteria|p__Proteobacteria|c__Alphaproteobacteria|o__Rhizobiales|f__Rhizobiaceae|g__Rhizobium|s__Rhizobium_etli	0	0.00508049	0	0	0.00865639	0	0	0.0192984	0	0	0	0.00316629	0	0	0	0	0	0.000296169	0	0	0	0	0	0	0	0	0	0	0	0	0	0	0	0	0.0114487
d__Bacteria|p__Firmicutes|c__Bacilli|o__Lactobacillales|f__Streptococcaceae|g__Streptococcus|s__Streptococcus_sanguinis	0	0.00158996	0	0	0	0.0016978	0	0	0.00614623	0	0	0	0	0	0.0131334	0	0.00132713	0	0	0.000531085	0	0	0.0016132	0	0.00239382	0	0	0.00818218	0.00548921	0	0	0	0	0	0.00121155
d__Bacteria|p__Proteobacteria|c__Gammaproteobacteria|o__Enterobacteriales|f__Enterobacteriaceae|g__Serratia|s__Serratia_liquefaciens	0	0.0163705	0	0	0.0194769	0	0	0	0.00032671	0	0	0.00158315	0	0	0	0	0	0	0.00022171	0	0	0	0	0	0	0	0	0	0.0036765	0	0	0	0	0	0.000248884
d__Bacteria|p__Actinobacteria|c__Actinobacteria|o__Actinomycetales|f__Catenulisporaceae|g__Catenulispora|s__Catenulispora_acidiphila	0	0	0	0	0.0351155	0	0	0	0.000795199	0	0	0	0	0	0	0	0	0	0	0	0	0	0	0	0	0	0	0	0	0	0	0	0	0	0
d__Bacteria|p__Firmicutes|c__Bacilli|o__Lactobacillales|f__Streptococcaceae|g__Streptococcus|s__Streptococcus_sp._I-P16	0	0.0113191	0	0.000287414	0.0148631	0	0	0.00288136	0.00159642	0.000103547	0	0	0	0	0	0	0	0	0	0	0	0	0	0	0.00111101	0	0	0	0	0	0	0	0.00305388	0	0.000668875
d__Bacteria|p__Proteobacteria|c__Gammaproteobacteria|o__Pasteurellales|f__Pasteurellaceae	0	0	0	0	0	0	0	0	0	0	0	0	0	0	0	0	0.00120465	0	0.0308438	0	0	0	0	0	0	0	0	0	0	0	0	0	0	0	0.00276776
d__Bacteria|p__Firmicutes|c__Bacilli|o__Lactobacillales|f__Streptococcaceae|g__Streptococcus|s__Streptococcus_iniae	0	0	0	0	0	0	0	0	0	0	0	0	0	0	0	0	0	0.0334921	0	0	0	0	0.00116617	0	0	0	0	0	0	0	0	0	0	0	0
d__Bacteria|p__Firmicutes|c__Bacilli|o__Lactobacillales|f__Streptococcaceae|g__Streptococcus|s__Streptococcus_gordonii	0	0	0	0	0	0	0	0	0	0.00279578	0	0	0	4.63e-05	0	0	0	0	0	0	0	0	0.0120793	0.00887548	0.00383086	0	0.00174458	0.00166302	0	0	0	0	0	0	0.00309016
d__Bacteria|p__Firmicutes|c__Bacilli|o__Lactobacillales|f__Lactobacillaceae|g__Lactobacillus|s__Lactobacillus_rhamnosus	0	0	0	0.000231936	0.000721366	0	0	0.0048246	0.012415	0	0	0	0	0	0	0	0	0	0	0.000296419	0	0	0	0	0.00602292	0	0	0	0	0	0	0	0	0.0050805	0
d__Bacteria|p__Firmicutes|c__Bacilli|o__Lactobacillales|f__Streptococcaceae|g__Streptococcus|s__Streptococcus_infantarius	0	0	0	0	0	0	0	0	0	0	0	0	0	4.26e-05	0	0	0	0	0	0.00225711	0	0	0	0	0.0204508	0	0	0	0	0	0.0038357	0	0.0024431	0	0
d__Bacteria|p__Firmicutes|c__Bacilli|o__Bacillales|f__Bacillaceae|g__Anoxybacillus|s__Anoxybacillus_flavithermus	0	0.00809114	0	0	0	0	0	0.0188598	0	0	0	0	0	0	0	0	0	0	0	0	0	0	0	0	0	0	0	0	0	0	0	0	0	0	0
d__Bacteria|p__Proteobacteria|c__Gammaproteobacteria|o__Enterobacteriales|f__Enterobacteriaceae|g__Escherichia|s__Escherichia_coli	0	0	0	0	0	0	0	0	0.00144169	0	0	0	0	0	0	0	0.00117174	0.00707515	0	0	0	0	0	0	0	0.0166476	0	0	0	0	0	0	0	0	0
d__Bacteria|p__Actinobacteria|c__Actinobacteria|o__Actinomycetales|f__Corynebacteriaceae|g__Corynebacterium|s__Corynebacterium_resistens	0	0	0	0.00184084	0	0	0	0.00664456	0	0	0	0	0	0	0	0	0	0	0.000610689	0	0	0	0.0157072	0	0	0	0	0	0	0	0	0	0	0	0
d__Bacteria|p__Firmicutes|c__Clostridia|o__Clostridiales|f__Lachnospiraceae|g__Coprococcus|s__Coprococcus_sp._ART55/1	0	0	0	0	0	0	0	0	0	0	0	0	0	0	0	0	0	0	0	0	0	0.0194468	0	0	0	0	0.00216995	0	0	0	0	0	0	0	0
d__Bacteria|p__Proteobacteria|c__Gammaproteobacteria|o__Pasteurellales|f__Pasteurellaceae|g__Haemophilus|s__Haemophilus_parainfluenzae	0	0.00272735	0	0	0	0	0	0	0.00439016	0	0	0	0	0	0	0	0	0	0	0.000795856	0	0	0	0	0	0	0	0.000885076	0	0	0	0	0	0	0.0119596
d__Bacteria|p__Proteobacteria|c__Gammaproteobacteria|o__Xanthomonadales|f__Xanthomonadaceae|g__Stenotrophomonas|s__Stenotrophomonas_maltophilia	0	0	0.0137149	0	0	0	0	0	0	0	0	0	0	0	0	0	0	0	0	0	0	0	0	0	0.00321093	0	0	0	0	0	0	0.0017135	0	0	0
d__Bacteria|p__Firmicutes|c__Bacilli|o__Bacillales|f__Staphylococcaceae|g__Staphylococcus	0	0	0	0	0	0.00230645	0	0	0	0	0	0	0	0.0152149	0	0	0	0	0	0	0	0	0	0	0	0	0	0	0	0	0	0	0	0	0
d__Bacteria|p__Actinobacteria|c__Actinobacteria|o__Coriobacteriales|f__Coriobacteriaceae|g__Atopobium|s__Atopobium_parvulum	0.0111074	0	0	0	0	0	0	0	0	0	0	0	0	0	0.00332726	0	0	0	0	0	0	0	0	0	0	0	0	0	0	0	0	0	0	0	0
d__Bacteria|p__Actinobacteria|c__Actinobacteria|o__Actinomycetales|f__Micrococcaceae|g__Arthrobacter	0.00522109	0	0	0	0	0	0	0	0	0	0	0	0	0	0	0	0	0	0	0	0	0	0	0	0	0	0	0	0	0	0	0	0	0.00806461	0
d__Bacteria|p__Actinobacteria|c__Actinobacteria|o__Actinomycetales	0.00249312	0	0	0	0	0	0	0	0.000739396	0	0	0	0	0	0	0	0	0.00130493	0	0	0	0	0	0	0	0	0	0	0	0	0	0	0	0.00806461	0
d__Bacteria|p__Firmicutes|c__Bacilli|o__Lactobacillales|f__Streptococcaceae|g__Streptococcus|s__Streptococcus_pyogenes	0	0	0.00211479	0	0	0	0	0	0	0.000198546	0	0	0	0.000170254	0.00562861	0	0	0.00106127	0	0	0	0	0	0	0.00295884	0	0	0	0	0	0	0	0	0	0
d__Bacteria|p__Firmicutes|c__Bacilli|o__Lactobacillales|f__Streptococcaceae|g__Streptococcus|s__Streptococcus_agalactiae	0	0	0	0	0	0	0	0	0	0	0	0	0	0	0	0	0	0	0	0.000287937	0	0	0	0	0.00927793	0	0	0.00237815	0	0	0	0	0	0	0
d__Bacteria|p__Firmicutes|c__Bacilli|o__Lactobacillales	0	0.00296017	0.00309481	0	0	0	0	0	0.000856617	0	0	0	0	7.55e-05	0	0	0	0.00310616	0.000581313	0.000548347	0	0	0	0	0.000648645	0	0	0	0	0	0	0	0	0	0
d__Bacteria|p__Actinobacteria|c__Actinobacteria|o__Actinomycetales|f__Propionibacteriaceae|g__Propionibacterium|s__Propionibacterium_acnes	0.00370247	0.00508049	0	0	0.0021641	0	0	0	0	0	0	0	0	0	0	0	0	0.000623599	0	0	0	0	0	0	0	0	0	0	0	0	0	0	0	0	0
d__Bacteria|p__Fusobacteria|c__Fusobacteriia|o__Fusobacteriales|f__Leptotrichiaceae|g__Leptotrichia|s__Leptotrichia_buccalis	0	0	0	0	0	0	0	0	0	0	0	0.00949888	0	0	0.00129146	0	0	0	0	0	0	0	0	0	0.000761026	0	0	0	0	0	0	0	0	0	0
d__Bacteria|p__Firmicutes|c__Clostridia|o__Clostridiales|f__Clostridiaceae|g__Clostridium|s__Clostridium_kluyveri	0	0	0	0.000306555	0	0	0	0	0.00544347	0.00106942	0	0	0	0.000251194	0	0	0	0	0.000704448	0	0	0	0	0	0.0013099	0	0	0	0	0	0.00113371	0	0	0	0.00105331
d__Bacteria|p__Actinobacteria|c__Actinobacteria|o__Actinomycetales|f__Corynebacteriaceae|g__Corynebacterium	0	0	0	0	0	0	0	0	0	0	0	0	0	0	0.00531837	0	0.000633155	0	0.000838805	0.0018818	0	0	0	0.00209657	0.000416331	0	0	0	0	0	0	0	0	0	0
d__Bacteria|p__Proteobacteria|c__Gammaproteobacteria|o__Pseudomonadales|f__Moraxellaceae|g__Moraxella|s__Moraxella_catarrhalis	0	0	0	0	0	0	0	0	0	0	0	0	0	0	0	0	0	0.00703196	0	0	0	0	0	0	0	0	0.00152996	0	0	0	0	0	0	0	0.00239932
d__Bacteria|p__Firmicutes|c__Bacilli|o__Lactobacillales|f__Streptococcaceae|g__Streptococcus|s__Streptococcus_suis	0	0.000568909	0	0	0.00210023	0	0	0	0.00131705	0	0	0	0	2.94e-05	0	0	0	0	0	0.000500998	0	0	0	0	0.00182752	0	0.000180829	0	0	0	0.000639284	0	0.00331977	0	0
d__Bacteria|p__Firmicutes|c__Bacilli|o__Lactobacillales|f__Streptococcaceae|g__Streptococcus|s__Streptococcus_oligofermentans	0	0	0	0	0	0	0	0	0	0	0	0	0	0	0	0	0	0	0	0.000575875	0	0	0.00790231	0	0.00067602	0	0	0.000688657	0	0	0	0	0	0	0.000483524
d__Bacteria|p__Bacteroidetes|c__Bacteroidia|o__Bacteroidales|f__Rikenellaceae|g__Alistipes|s__Alistipes_shahii	0.00749498	0	0	0	0	0	0	0	0	0.000566521	0	0	0	0	0.0010265	0	0	0	0	0	0	0	0	0	0.000952246	0	0	0	0	0	0	0	0	0	0
d__Bacteria|p__Firmicutes|c__Bacilli|o__Bacillales|f__Staphylococcaceae|g__Staphylococcus|s__Staphylococcus_epidermidis	0	0	0	0	0	0	0	0	0	0	0	0	0	0	0	0	0	0	0	0	0	0	0.0099529	0	0	0	0	0	0	0	0	0	0	0	0
d__Bacteria|p__Proteobacteria|c__Betaproteobacteria|o__Burkholderiales|f__Comamonadaceae|g__Acidovorax|s__Acidovorax_avenae	0	0.00423374	0	0	0.00541024	0	0	0	0	0	0	0	0	0	0	0	0	0	0	0	0	0	0	0	0	0	0	0	0	0	0	0	0	0	0
d__Bacteria|p__Bacteroidetes|c__Bacteroidia|o__Bacteroidales|f__Bacteroidaceae|g__Bacteroides|s__Bacteroides_xylanisolvens	0	0	0	0	0	0	0	0	0.00128102	0	0	0	0	0	0.00718546	0	0	0	0.00108665	0	0	0	0	0	0	0	0	0	0	0	0	0	0	0	0
d__Bacteria|p__Proteobacteria|c__Gammaproteobacteria|o__Pseudomonadales|f__Pseudomonadaceae|g__Pseudomonas|s__Pseudomonas_stutzeri	0	0.00310976	0	0	0.00397393	0	0	0	0	0	0	0	0	0	0	0	0	0	0	0	0	0	0	0	0	0	0	0	0	0	0	0	0	0	0.00205661
d__Bacteria|p__Firmicutes|c__Bacilli|o__Bacillales|f__Bacillaceae|g__Bacillus	0	0	0	0	0.000446956	0	0	0	0.000519034	0	0.00525279	0	0	0	0.00136451	0	0	0	0	0	0	0	0	0.00129517	0	0	0	0	0	0	0	0	0	0	0
d__Bacteria|p__Firmicutes|c__Bacilli|o__Lactobacillales|f__Streptococcaceae|g__Streptococcus|s__Streptococcus_lutetiensis	0.00851271	0	0	0	0	0	0	0	0	0	0	0	0	0	0	0	0	0	0	0	0	0	0	0	0	0	0	0	0	0	0	0	0	0	0
d__Bacteria|p__Actinobacteria|c__Actinobacteria|o__Actinomycetales|f__Corynebacteriaceae|g__Corynebacterium|s__Corynebacterium_jeikeium	0	0	0	0	0	0	0	0	0	0	0	0	0	0	0	0	0	0	0	0	0	0	0	0.00838628	0	0	0	0	0	0	0	0	0	0	0
d__Bacteria|p__Proteobacteria|c__Deltaproteobacteria|o__Desulfovibrionales|f__Desulfovibrionaceae|g__Lawsonia|s__Lawsonia_intracellularis	0	0	0	0	0	0	0	0	0.00195823	0	0	0	0	0	0.00627662	0	0	0	0	0	0	0	0	0	0	0	0	0	0	0	0	0	0	0	0
d__Bacteria|p__Firmicutes|c__Bacilli|o__Lactobacillales|f__Streptococcaceae|g__Streptococcus|s__Streptococcus_anginosus	0	0	0	0	0	0	0	0	0	0	0	0	0	0.000186334	0	0	0	0.000771835	0	0.00168388	0	0	0	0.00194275	0.000980922	0	0.000844407	0	0	0.000889199	0	0	0	0	0.000195213
d__Bacteria|p__Proteobacteria|c__Betaproteobacteria|o__Burkholderiales|f__Oxalobacteraceae|g__Collimonas|s__Collimonas_fungivorans	0	0	0	0	0	0	0	0.0064328	0.00032671	0	0	0	0	0	0	0	0	0	0.00022171	0	0	0	0	0	0	0	0	0	0	0	0	0	0	0	0
d__Bacteria|p__Proteobacteria	0	0.00105843	0.000590174	0	0.000721366	0	0	0.0016082	0	0.000811842	0	0	0	0	0	0	0	0	0.000950186	0	0	0	0	0	0	0	0	0	0	0	0	0	0	0	0.000746652
d__Bacteria|p__Bacteroidetes|c__Bacteroidia|o__Bacteroidales|f__Porphyromonadaceae|g__Tannerella|s__Tannerella_forsythia	0	0	0	0	0	0	0	0	0	0	0	0	0	0	0	0	0	0	0	0	0	0	0	0	0	0.0055998	0	0	0	0	0	0	0	0	0
d__Bacteria|p__Firmicutes|c__Clostridia|o__Clostridiales|f__Lachnospiraceae|g__Roseburia|s__Roseburia_intestinalis	0.00192644	0	0	0	0	0	0	0	0	0.00349473	0	0	0	0	0	0	0	0	0	0	0	0	0	0	0	0	0	0	0	0	0	0	0	0	0
d__Bacteria|p__Proteobacteria|c__Betaproteobacteria|o__Burkholderiales|f__Burkholderiaceae|g__Cupriavidus|s__Cupriavidus_pinatubonensis	0	0	0	0	0	0	0	0	0	0	0	0	0	0	0	0	0	0	0	0	0	0	0	0	0	0	0	0.00499873	0	0	0	0	0	0	0
d__Bacteria|p__Firmicutes|c__Bacilli|o__Lactobacillales|f__Streptococcaceae|g__Streptococcus|s__Streptococcus_macedonicus	0	0.000505696	0	0	0	0	0	0	0	0	0	0	0	0	0	0	0	0	0.0044342	0	0	0	0	0	0	0	0	0	0	0	0	0	0	0	0
d__Bacteria|p__Firmicutes|c__Bacilli|o__Bacillales|g__Exiguobacterium|s__Exiguobacterium_sp._AT1b	0	0	0	0	0	0	0	0	0.00222712	0.000112563	0	0	0	9.25e-05	0	0	0	0	0	0	0	0	0	0	0.000189203	0	0	0	0	0	0	0	0.000331977	0	0.00193896
d__Bacteria|p__Actinobacteria|c__Actinobacteria|o__Actinomycetales|f__Frankiaceae|g__Frankia|s__Frankia_symbiont_of_Datisca_glomerata	0	0	0	0	0	0	0	0	0.00032671	0	0	0	0	0	0	0	0	0	0	0	0	0	0	0.00412813	0	0	0	0	0	0	0	0	0	0	0
d__Bacteria|p__Firmicutes|c__Bacilli|o__Bacillales	0	0	0	0	0	0	0	0	0.00190896	0.000337689	0	0	0	0.000138808	0	0	0	0	0	0	0	0	0	0	0.000851414	0	0	0	0	0	0	0	0	0	0.00121185
d__Bacteria|p__Actinobacteria|c__Actinobacteria|o__Coriobacteriales|f__Coriobacteriaceae|g__Gordonibacter|s__Gordonibacter_pamelaeae	0	0	0	0	0	0	0	0	0.000369698	0	0	0	0	0	0	0	0.00282143	0.000670278	0	9.31e-05	0	0	0	0	0.000244201	0	0	0	0	0	0	0	0	0	0
d__Bacteria|p__Actinobacteria|c__Actinobacteria|o__Actinomycetales|f__Microbacteriaceae|g__Microbacterium|s__Microbacterium_testaceum	0	0	0	0	0	0	0	0.00221485	0	0.00015919	0	0	0	0	0	0	0	0	0	0	0	0	0.00165339	0	0	0	0	0	0	0	0	0	0	0	0
d__Bacteria|p__Actinobacteria|c__Actinobacteria|o__Actinomycetales|f__Propionibacteriaceae|g__Propionibacterium|s__Propionibacterium_acidipropionici	0	0	0	0	0	0	0	0	0	0	0	0	0	0	0.00224397	0	0	0	0	0	0	0	0	0	0.00166532	0	0	0	0	0	0	0	0	0	0
d__Bacteria|p__Proteobacteria|c__Gammaproteobacteria|o__Pasteurellales|f__Pasteurellaceae|g__Actinobacillus|s__Actinobacillus_succinogenes	0	0	0	0	0	0	0	0.00388498	0	0	0	0	0	0	0	0	0	0	0	0	0	0	0	0	0	0	0	0	0	0	0	0	0	0	0
d__Bacteria|p__Proteobacteria|c__Gammaproteobacteria|o__Pasteurellales|f__Pasteurellaceae|g__Haemophilus|s__Haemophilus_ducreyi	0	0	0	0	0	0	0	0.00388498	0	0	0	0	0	0	0	0	0	0	0	0	0	0	0	0	0	0	0	0	0	0	0	0	0	0	0
d__Bacteria|p__Firmicutes|c__Bacilli|o__Lactobacillales|f__Lactobacillaceae|g__Lactobacillus|s__Lactobacillus_salivarius	0	0.000777441	0	0	0	0	0	0	0.000449953	0	0	0	0	6.54e-05	0	0	0	0	0.000305344	0.00163294	0	0	0	0	0.000267578	0	0	0	0	0	0	0	0	0	0.000342769
d__Bacteria|p__Firmicutes|c__Bacilli|o__Lactobacillales|f__Streptococcaceae|g__Streptococcus|s__Streptococcus_mutans	0	0	0	0	0	0	0	0	0	0	0	0	0	0	0	0	0	0.00334921	0	0	0	0	0	0	0	0	0	0	0	0	0	0	0	0	0
d__Bacteria|p__Actinobacteria|c__Actinobacteria|o__Actinomycetales|f__Micrococcaceae|g__Arthrobacter|s__Arthrobacter_phenanthrenivorans	0	0	0	0	0	0	0	0	0	0	0	0	0	0	0	0	0	0	0	0	0	0	0	0	0	0	0	0	0	0	0	0	0	0	0.0032666
d__Bacteria|p__Proteobacteria|c__Gammaproteobacteria|o__Cardiobacteriales|f__Cardiobacteriaceae|g__Dichelobacter|s__Dichelobacter_nodosus	0	0	0	0	0	0	0	0.0032164	0	0	0	0	0	0	0	0	0	0	0	0	0	0	0	0	0	0	0	0	0	0	0	0	0	0	0
d__Bacteria|p__Firmicutes|c__Bacilli|o__Lactobacillales|f__Streptococcaceae|g__Lactococcus|s__Lactococcus_lactis	0	0.000505696	0	0	0.00129245	0	0	0	0.000585355	0	0	0	0	0	0	0	0	0	0.000704448	0	0	0	0	0	0	0	0	0	0	0	0	0	0	0	0
d__Bacteria|p__Actinobacteria|c__Actinobacteria|o__Actinomycetales|f__Corynebacteriaceae|g__Corynebacterium|s__Corynebacterium_variabile	0.00303676	0	0	0	0	0	0	0	0	0	0	0	0	0	0	0	0	0	0	0	0	0	0	0	0	0	0	0	0	0	0	0	0	0	0
d__Bacteria|p__Proteobacteria|c__Gammaproteobacteria|o__Enterobacteriales|f__Enterobacteriaceae|g__Edwardsiella	0	0	0	0	0	0	0	0	0	0	0	0	0	0	0	0	0	0	0	0	0	0	0	0	0	0	0	0	0	0	0	0.00278642	0	0	0
d__Bacteria|p__Actinobacteria|c__Actinobacteria|o__Actinomycetales|f__Propionibacteriaceae|g__Propionibacterium|s__Propionibacterium_propionicum	0	0	0	0	0	0	0	0	0	0	0	0	0	0	0	0	0	0	0	0	0	0	0	0	0	0	0	0	0	0.00241594	0	0	0	0	0
d__Bacteria|p__Proteobacteria|c__Gammaproteobacteria|o__Enterobacteriales|f__Enterobacteriaceae|g__Serratia|s__Serratia_marcescens	0	0	0	0	0	0	0	0	0.00228697	0	0	0	0	0	0	0	0	0	0	0	0	0	0	0	0	0	0	0	0	0	0	0	0	0	0
d__Bacteria|p__Proteobacteria|c__Gammaproteobacteria|o__Thiotrichales|f__Piscirickettsiaceae|g__Thiomicrospira|s__Thiomicrospira_crunogena	0	0	0	0	0	0	0	0	0.00224976	0	0	0	0	0	0	0	0	0	0	0	0	0	0	0	0	0	0	0	0	0	0	0	0	0	0
d__Bacteria|p__Proteobacteria|c__Betaproteobacteria|o__Rhodocyclales|f__Rhodocyclaceae|g__Thauera|s__Thauera_sp._MZ1T	0	0	0	0	0	0	0	0	0	0	0	0	0	0	0	0	0	0	0	0	0	0	0.00224012	0	0	0	0	0	0	0	0	0	0	0	0
d__Bacteria|p__Proteobacteria|c__Gammaproteobacteria|o__Xanthomonadales|f__Xanthomonadaceae|g__Xanthomonas	0	0	0	0	0	0	0	0.00221485	0	0	0	0	0	0	0	0	0	0	0	0	0	0	0	0	0	0	0	0	0	0	0	0	0	0	0
d__Bacteria|p__Firmicutes|c__Bacilli|o__Lactobacillales|f__Streptococcaceae|g__Streptococcus|s__Streptococcus_gallolyticus	0	0	0	0	0	0	0	0	0	0	0	0	0	0	0	0	0	0	0	0	0	0	0	0	0	0	0.00216724	0	0	0	0	0	0	0	0
d__Bacteria|p__Spirochaetes|c__Spirochaetia|o__Spirochaetales|f__Spirochaetaceae|g__Treponema|s__Treponema_succinifaciens	0	0	0	0	0	0	0	0	0.000979117	0	0	0	0	0	0.0010461	0	0	0	0	0	0	0	0	0	0	0	0	0	0	0	0	0	0	0	0
d__Bacteria|p__Proteobacteria|c__Betaproteobacteria|o__Burkholderiales|f__Comamonadaceae|g__Polaromonas|s__Polaromonas_naphthalenivorans	0	0	0	0	0	0	0	0	0	0	0	0	0	0	0	0	0	0	0	0	0	0	0	0	0	0	0	0	0	0	0	0	0	0	0.00186663
d__Bacteria|p__Proteobacteria|c__Gammaproteobacteria|o__Pseudomonadales|f__Pseudomonadaceae|g__Pseudomonas|s__Pseudomonas_sp._UW4	0	0	0	0	0	0	0	0	0	0	0	0	0	0	0	0	0	0	0	0	0	0	0	0	0	0	0	0	0	0	0	0	0	0	0.00186663
d__Bacteria|p__Firmicutes|c__Bacilli|o__Lactobacillales|f__Leuconostocaceae|g__Leuconostoc|s__Leuconostoc_gelidum	0	0	0	0	0	0.00171207	0	0	0	0	0	0	0	0	0	0	0	0	0	0	0	0	0	0	0	0	0	0	0	0	0	0	0	0	0
d__Bacteria|p__Firmicutes|c__Bacilli|o__Lactobacillales|f__Enterococcaceae|g__Enterococcus|s__Enterococcus_faecium	0	0	0	0	0	0	0	0	0.000519034	0	0	0	0	0	0	0	0	0.000470515	0	0.000267026	0	0	0	0	0	0	0	0	0	0	0	0	0	0	0.000395394
d__Bacteria|p__Proteobacteria|c__Epsilonproteobacteria|o__Campylobacterales|f__Campylobacteraceae|g__Campylobacter|s__Campylobacter_concisus	0.000789577	0	0	0	0	0	0	0	0.000519034	0	0	0	0	0	0	0	0	0	0	0	0	0	0	0	0.000322148	0	0	0	0	0	0	0	0	0	0
d__Bacteria|p__Firmicutes|c__Bacilli|o__Lactobacillales|f__Lactobacillaceae|g__Lactobacillus|s__Lactobacillus_reuteri	0	0	0	0	0	0.000946631	0	0	0	0	0	0	0	0	0	0	0	0	0	0	0	0	0	0	0	0	0	0	0	0	0	0	0.000681092	0	0
d__Bacteria|p__Proteobacteria|c__Betaproteobacteria|o__Burkholderiales|f__Alcaligenaceae|g__Achromobacter|s__Achromobacter_xylosoxidans	0	0	0	0.00159714	0	0	0	0	0	0	0	0	0	0	0	0	0	0	0	0	0	0	0	0	0	0	0	0	0	0	0	0	0	0	0
d__Bacteria|p__Actinobacteria|c__Actinobacteria|o__Actinomycetales|f__Microbacteriaceae|g__Clavibacter|s__Clavibacter_michiganensis	0	0	0	0	0	0	0	0	0.00147879	0	0	0	0	0	0	0	0	0	0	0	0	0	0	0	0	0	0	0	0	0	0	0	0	0	0
d__Bacteria|p__Proteobacteria|c__Gammaproteobacteria|o__Aeromonadales|f__Aeromonadaceae|g__Aeromonas|s__Aeromonas_salmonicida	0	0	0	0	0	0	0	0	0	0	0	0	0	0	0	0	0.00141071	0	0	0	0	0	0	0	0	0	0	0	0	0	0	0	0	0	0
d__Bacteria|p__Actinobacteria|c__Actinobacteria|o__Actinomycetales|f__Nocardioidaceae|g__Nocardioides|s__Nocardioides_sp._JS614	0	0	0	0	0	0	0	0	0	0	0	0	0	0	0.00131664	0	0	0	0	0	0	0	0	0	0	0	0	0	0	0	0	0	0	0	0
d__Bacteria|p__Actinobacteria|c__Actinobacteria|o__Coriobacteriales|f__Coriobacteriaceae	0	0	0	0	0	0	0	0	0	0	0	0	0	0	0	0	0	0	0	0	0	0	0	0	0	0	0.00115731	0	0	0	0	0	0	0	0.000156411
d__Bacteria|p__Actinobacteria|c__Actinobacteria|o__Actinomycetales|f__Corynebacteriaceae|g__Corynebacterium|s__Corynebacterium_kroppenstedtii	0	0	0	0	0	0	0	0	0	0	0	0	0	0	0	0	0	0	0	0	0	0	0	0	0.00126838	0	0	0	0	0	0	0	0	0	0
d__Bacteria|p__Actinobacteria|c__Actinobacteria|o__Actinomycetales|f__Micromonosporaceae|g__Actinoplanes|s__Actinoplanes_friuliensis	0.00101225	0	0	0	0	0	0	0	0	0	0	0	0	0	0	0	0	0	0	0	0	0	0	0	0.000244201	0	0	0	0	0	0	0	0	0	0
d__Bacteria|p__Proteobacteria|c__Alphaproteobacteria|o__Rhizobiales|f__Brucellaceae|g__Brucella	0	0	0	0	0	0	0	0	0	0	0	0	0	0	0	0	0	0	0	0	0	0	0	0	0	0	0	0	0	0	0	0	0	0	0.00124442
d__Bacteria|p__Bacteroidetes|c__Flavobacteriia|o__Flavobacteriales|f__Cryomorphaceae|g__Fluviicola|s__Fluviicola_taffensis	0	0	0	0	0	0	0	0	0	0	0	0	0	0	0	0	0	0	0	0.00123882	0	0	0	0	0	0	0	0	0	0	0	0	0	0	0
d__Bacteria|p__Firmicutes|c__Clostridia|o__Clostridiales|f__Lachnospiraceae|g__Lachnoclostridium|s__[Clostridium]_saccharolyticum	0	0.00113782	0	0	0	0	0	0	0	0	0	0	0	0	0	0	0	0	0	0	0	0	0	0	0	0	0	0	0	0	0	0	0	0	0
d__Bacteria|p__Actinobacteria|c__Actinobacteria|o__Actinomycetales|f__Micrococcaceae|g__Kocuria|s__Kocuria_rhizophila	0	0	0	0	0	0	0	0	0.00110909	0	0	0	0	0	0	0	0	0	0	0	0	0	0	0	0	0	0	0	0	0	0	0	0	0	0
d__Bacteria|p__Firmicutes|c__Bacilli|o__Lactobacillales|f__Carnobacteriaceae|g__Carnobacterium|s__Carnobacterium_sp._WN1359	0	0	0	0	0	0	0	0	0	0	0	0	0	0	0	0	0	0	0	0	0	0	0	0	0	0	0	0	0	0	0	0	0	0	0.0010596
d__Bacteria|p__Proteobacteria|c__Gammaproteobacteria|o__Vibrionales|f__Vibrionaceae|g__Aliivibrio|s__Aliivibrio_fischeri	0	0	0	0	0	0	0	0	0	0	0	0	0	0	0	0	0	0	0.000950186	0	0	0	0	0	0	0	0	0	0	0	0	0	0	0	0
d__Bacteria|p__Actinobacteria|c__Actinobacteria|o__Actinomycetales|f__Promicromonosporaceae|g__Xylanimonas|s__Xylanimonas_cellulosilytica	0	0	0	0	0	0	0	0	0	0	0	0	0	0	0	0	0	0	0	0	0	0	0	0	0	0	0	0.000908861	0	0	0	0	0	0	0
d__Bacteria|p__Firmicutes|c__Bacilli|o__Bacillales|f__Bacillaceae|g__Bacillus|s__Bacillus_infantis	0	0	0	0	0	0	0	0	0	0	0	0	0	0	0	0	0	0	0	0	0	0	0	0	0	0	0.000857264	0	0	0	0	0	0	0	0
d__Bacteria|p__Actinobacteria|c__Actinobacteria|o__Actinomycetales|f__Micrococcaceae|g__Rothia|s__Rothia_dentocariosa	0	0	0	0	0	0	0	0	0	0	0	0	0	0	0	0	0	0	0	0.000814616	0	0	0	0	0	0	0	0	0	0	0	0	0	0	0
d__Bacteria|p__Proteobacteria|c__Alphaproteobacteria|o__Rhizobiales|f__Bradyrhizobiaceae|g__Rhodopseudomonas|s__Rhodopseudomonas_palustris	0	0	0	0	0	0	0	0	0	0	0	0	0	0	0	0	0	0.000592338	0	0.00014821	0	0	0	0	0	0	0	0	0	0	0	0	0	0	0
d__Bacteria|p__Firmicutes|c__Clostridia|o__Clostridiales|f__Peptostreptococcaceae|g__Filifactor|s__Filifactor_alocis	0	0	0	0	0	0	0	0	0	0.000116491	0	0	0	0	0	0	0	0	0	0	0	0	0.00060495	0	0	0	0	0	0	0	0	0	0	0	0
d__Bacteria|p__Proteobacteria|c__Deltaproteobacteria|o__Myxococcales|f__Myxococcaceae|g__Anaeromyxobacter|s__Anaeromyxobacter_dehalogenans	0	0	0	0	0.000721366	0	0	0	0	0	0	0	0	0	0	0	0	0	0	0	0	0	0	0	0	0	0	0	0	0	0	0	0	0	0
d__Bacteria|p__Proteobacteria|c__Deltaproteobacteria|o__Myxococcales|f__Myxococcaceae|g__Myxococcus|s__Myxococcus_stipitatus	0	0	0	0	0	0	0	0	0	0	0	0	0	0	0	0	0	0	0	0	0	0	0.000702664	0	0	0	0	0	0	0	0	0	0	0	0
d__Bacteria|p__Actinobacteria|c__Actinobacteria|o__Actinomycetales|f__Sanguibacteraceae|g__Sanguibacter|s__Sanguibacter_keddieii	0	0	0	0	0	0	0	0	0	0	0	0	0	0	0	0	0	0	0	0.000696504	0	0	0	0	0	0	0	0	0	0	0	0	0	0	0
d__Bacteria|p__Firmicutes|c__Clostridia|o__Clostridiales|f__Peptostreptococcaceae|g__Peptoclostridium|s__Peptoclostridium_difficile	0	0	0	0	0	0	0	0	0	0.000349473	0	0	0	0	0	0	0	0	0	0	0	0	0	0	0.000254706	0	0	0	0	0	0	0	0	0	0
d__Bacteria|p__Proteobacteria|c__Gammaproteobacteria|o__Pasteurellales|f__Pasteurellaceae|g__Aggregatibacter|s__Aggregatibacter_actinomycetemcomitans	0	0	0	0	0	0	0	0	0	0	0	0	0	0	0	0	0	0	0	0	0	0	0	0	0	0	0	0	0	0	0	0	0	0	0.000580229
d__Bacteria|p__Actinobacteria|c__Actinobacteria|o__Actinomycetales|f__Dermabacteraceae|g__Brachybacterium|s__Brachybacterium_faecium	0	0	0	0	0	0	0	0	0	0	0	0	0	0	0	0	0	0	0.000578959	0	0	0	0	0	0	0	0	0	0	0	0	0	0	0	0
d__Bacteria|p__Fusobacteria|c__Fusobacteriia|o__Fusobacteriales|f__Fusobacteriaceae|g__Ilyobacter|s__Ilyobacter_polytropus	0	0	0	0	0.000565806	0	0	0	0	0	0	0	0	0	0	0	0	0	0	0	0	0	0	0	0	0	0	0	0	0	0	0	0	0	0
d__Bacteria|p__Proteobacteria|c__Alphaproteobacteria|o__Rhizobiales|f__Rhizobiaceae|g__Sinorhizobium|s__Sinorhizobium_fredii	0	0.000564498	0	0	0	0	0	0	0	0	0	0	0	0	0	0	0	0	0	0	0	0	0	0	0	0	0	0	0	0	0	0	0	0	0
d__Bacteria|p__Bacteroidetes|c__Bacteroidia|o__Bacteroidales|f__Bacteroidaceae|g__Bacteroides|s__Bacteroides_salanitronis	0	0	0	0	0	0	0	0	0	0.000113304	0	0	0	0	0	0	0	0	0	0	0	0	0	0	0.000380898	0	0	0	0	0	0	0	0	0	0
d__Bacteria|p__Proteobacteria|c__Gammaproteobacteria|o__Enterobacteriales|f__Enterobacteriaceae|g__Yersinia|s__Yersinia_enterocolitica	0	0	0	0	0	0	0	0	0	0	0	0	0	0	0	0	0	0	0.00022171	0	0	0	0	0	0	0	0	0	0	0	0	0	0	0	0.000248884
d__Bacteria|p__Proteobacteria|c__Gammaproteobacteria|o__Enterobacteriales|f__Enterobacteriaceae|g__Pectobacterium|s__Pectobacterium_wasabiae	0	0	0	0	0	0	0	0	0	0	0	0	0	0	0	0	0	0	0.00044342	0	0	0	0	0	0	0	0	0	0	0	0	0	0	0	0
d__Bacteria|p__Proteobacteria|c__Deltaproteobacteria|o__Desulfobacterales|f__Desulfobulbaceae|g__Desulfurivibrio|s__Desulfurivibrio_alkaliphilus	0	0	0	0	0	0	0	0	0	0.000405921	0	0	0	0	0	0	0	0	0	0	0	0	0	0	0	0	0	0	0	0	0	0	0	0	0
d__Bacteria|p__Proteobacteria|c__Betaproteobacteria|o__Burkholderiales|f__Burkholderiaceae|g__Burkholderia	0	0	0	0.000368168	0	0	0	0	0	0	0	0	0	0	0	0	0	0	0	0	0	0	0	0	0	0	0	0	0	0	0	0	0	0	0
d__Bacteria|p__Actinobacteria|c__Actinobacteria|o__Actinomycetales|f__Streptomycetaceae|g__Streptomyces|s__Streptomyces_sp._SirexAA-E	0	0	0	0	0	0	0	0	0	0	0	0	0	0	0	0	0	0	0	0.000348252	0	0	0	0	0	0	0	0	0	0	0	0	0	0	0
d__Bacteria|p__Actinobacteria|c__Actinobacteria	0	0	0	0	0	0	0	0	0	0	0	0	0	0	0	0	0	0.000335139	0	0	0	0	0	0	0	0	0	0	0	0	0	0	0	0	0
d__Bacteria|p__Proteobacteria|c__Alphaproteobacteria|o__Rhizobiales|f__Rhizobiaceae|g__Agrobacterium|s__Agrobacterium_vitis	0	0	0	0	0	0	0	0	0.00032671	0	0	0	0	0	0	0	0	0	0	0	0	0	0	0	0	0	0	0	0	0	0	0	0	0	0
d__Bacteria|p__Firmicutes|c__Bacilli|o__Lactobacillales|f__Lactobacillaceae|g__Lactobacillus	0	0	0	0	0	0	0	0	0.000312189	0	0	0	0	0	0	0	0	0	0	0	0	0	0	0	0	0	0	0	0	0	0	0	0	0	0
d__Bacteria|p__Firmicutes|c__Bacilli|o__Lactobacillales|f__Streptococcaceae|g__Streptococcus|s__Streptococcus_uberis	0	0	0	0	0	0	0	0	0	0	0	0	0	0	0	0	0	0	0	0	0	0.000185871	0	0	9.46e-05	0	0	0	0	0	0	0	0	0	0
d__Archaea|p__Euryarchaeota|c__Methanomicrobia|o__Methanocellales|f__Methanocellaceae|g__Methanocella|s__Methanocella_conradii	0	0	0	0	0	0	0	0	0	0	0	0	0	0	0	0	0	0	0	0	0	0	0	0	0	0	0	0	0	0	0	0	0.000267384	0	0
d__Bacteria|p__Firmicutes|c__Bacilli|o__Lactobacillales|f__Lactobacillaceae|g__Lactobacillus|s__Lactobacillus_gasseri	0	0	0	0	0	0	0	0	0	0	0	0	0	0	0	0	0	0	0	0.000267026	0	0	0	0	0	0	0	0	0	0	0	0	0	0	0
d__Bacteria|p__Firmicutes|c__Bacilli|o__Lactobacillales|f__Streptococcaceae|g__Streptococcus|s__Streptococcus_parauberis	0	0	0	0	0	0	0	0	0	0	0	0	0	0	0	0	0	0	0	0.000254581	0	0	0	0	0	0	0	0	0	0	0	0	0	0	0
d__Bacteria|p__Bacteroidetes|c__Bacteroidia|o__Bacteroidales|f__Prevotellaceae|g__Prevotella	0	0	0	0	0	0	0	0	0	0.000246053	0	0	0	0	0	0	0	0	0	0	0	0	0	0	0	0	0	0	0	0	0	0	0	0	0
d__Bacteria|p__Deinococcus-Thermus|c__Deinococci|o__Thermales|f__Thermaceae|g__Thermus|s__Thermus_scotoductus	0	0	0	0	0	0	0	0	0	0	0	0	0	0	0	0	0	0	0	0	0	0	0	0	0.000208165	0	0	0	0	0	0	0	0	0	0
d__Bacteria|p__Proteobacteria|c__Betaproteobacteria|o__Methylophilales|f__Methylophilaceae|g__Methylobacillus|s__Methylobacillus_flagellatus	0	0	0	0	0	0	0	0	0	0	0	0	0	0	0	0	0	0	0	0	0	0	0	0	0.000188728	0	0	0	0	0	0	0	0	0	0
d__Bacteria|p__Firmicutes|c__Bacilli|o__Lactobacillales|f__Lactobacillaceae|g__Lactobacillus|s__Lactobacillus_acidophilus	0	0	0	0	0	0	0	0	0	0	0	0	0	0	0	0	0	0	0	0	0	0.000178199	0	0	0	0	0	0	0	0	0	0	0	0	0
d__Bacteria|p__Firmicutes|c__Bacilli|o__Lactobacillales|f__Streptococcaceae|g__Streptococcus|s__Streptococcus_constellatus	0	0	0	0	0	0	0	0	0	0	0	0	0	0	0	0	0	0	0	0.000174126	0	0	0	0	0	0	0	0	0	0	0	0	0	0	0
d__Bacteria|p__Proteobacteria|c__Deltaproteobacteria|o__Desulfuromonadales|f__Pelobacteraceae|g__Pelobacter|s__Pelobacter_propionicus	0	0	0	0	0	0	0	0	0	0	0	0	0	0	0	0	0	0	0	0.000174126	0	0	0	0	0	0	0	0	0	0	0	0	0	0	0
d__Bacteria|p__Actinobacteria|c__Actinobacteria|o__Actinomycetales|f__Mycobacteriaceae|g__Mycobacterium	0	0	0	0	0	0	0	0	0	0.00015919	0	0	0	0	0	0	0	0	0	0	0	0	0	0	0	0	0	0	0	0	0	0	0	0	0
d__Bacteria|p__Tenericutes|c__Mollicutes|o__Mycoplasmatales|f__Mycoplasmataceae|g__Mycoplasma|s__Mycoplasma_putrefaciens	0	0	0	0	0	0	0	0	0	0	0	0	0	0	0	0	0	0	0	0	0	0	0	0	0	0	0.000111173	0	0	0	0	0	0	0	0
d__Bacteria|p__Actinobacteria|c__Actinobacteria|o__Actinomycetales|f__Micrococcaceae|g__Arthrobacter|s__Arthrobacter_arilaitensis	0	0	0	0	0	0	0	0	0	0	0	0	0	0	0	0	0	0	0	0	0	0	0	0	9.71e-05	0	0	0	0	0	0	0	0	0	0
d__Bacteria|p__Firmicutes|c__Bacilli|o__Lactobacillales|f__Aerococcaceae|g__Aerococcus|s__Aerococcus_urinae	0	0	0	0	0	0	0	0	0	0	0	0	0	0	0	0	0	0	0	0	0	0	0	0	9.52e-05	0	0	0	0	0	0	0	0	0	0
d__Bacteria|p__Proteobacteria|c__Gammaproteobacteria|o__Enterobacteriales|f__Enterobacteriaceae|g__Yersinia|s__Yersinia_pseudotuberculosis	0	0	0	0	0	0	0	0	0	0	0	0	0	7.88e-05	0	0	0	0	0	0	0	0	0	0	0	0	0	0	0	0	0	0	0	0	0
