# Supplementary material for: Characterization of antibiotic resistance and host-microbiome interactions in the human upper respiratory tract during influenza infection
Source: Microbiome. 2020 Mar 17;8:39. doi: 10.1186/s40168-020-00803-2 (PMC7076942; doi:10.1186/s40168-020-00803-2)
Supplement: Supplementary file 4 — Additional file 3: Table S3. Percentage of ARG reads assigned to Staphylococcus. The species were ranked based on the percentage from highest to lowest. [file 40168_2020_803_MOESM3_ESM.xlsx]

## Sheet: Sheet1
Table S3. Percentage of ARG reads assigned to Staphylococcus spp.
The species were ranked based on the percentage from highest to lowest
Sudy ID	8	20	29	11	23	32	17	26	21	1	3	24	4	6	27	35	18	30	7	16	25	10	19	28	13	22	31	34	14	15	2	9	33	5	12
taxa	3522	6271	6628	6019	6471	6667	6205	6617	7637	30076	6929	7765	30082	6957	7965	6777	7331	8033	30112	30292	30304	30191	30295	30348	30291	30301	30427	30429	619	7153	30455	7047	8561	30515	7098
d__Bacteria|p__Firmicutes|c__Bacilli|o__Bacillales|f__Staphylococcaceae|g__Staphylococcus|s__Staphylococcus_aureus	0	0	0	0.182325	0	0.477434	0	0	0.0015904	0	0	0	0.312365	0.868316	0	0	0	0	0	0.0322616	0	0	0	0	0	0	0	0.000442538	0.463548	0.106832	0	0.778217	0	0	0.000308415
d__Bacteria|p__Firmicutes|c__Bacilli|o__Bacillales|f__Staphylococcaceae|g__Staphylococcus	0	0	0	0	0	0.00230645	0	0	0	0	0	0	0	0.0152149	0	0	0	0	0	0	0	0	0	0	0	0	0	0	0	0	0	0	0	0	0
d__Bacteria|p__Firmicutes|c__Bacilli|o__Bacillales|f__Staphylococcaceae|g__Staphylococcus|s__Staphylococcus_epidermidis	0	0	0	0	0	0	0	0	0	0	0	0	0	0	0	0	0	0	0	0	0	0	0.0099529	0	0	0	0	0	0	0	0	0	0	0	0
