# Supplementary material for: Characterization of antibiotic resistance and host-microbiome interactions in the human upper respiratory tract during influenza infection
Source: Microbiome. 2020 Mar 17;8:39. doi: 10.1186/s40168-020-00803-2 (PMC7076942; doi:10.1186/s40168-020-00803-2)
Supplement: Supplementary file 6 — Additional file 5: Table S5. DEGs in the host modules enriched with differentially expressed genes. Pathway enrichment analysis was done on the genes in the host modules with significant responses to influenza infection. Corrected p-values of 0.05 were used as cut off and the pathways with non-significant p-values are shown as N/A. [file 40168_2020_803_MOESM5_ESM.xlsx]

## Sheet: Sheet1
Table S5. DEGs in the host modules enriched with differentially expressed genes
Pathway enrichment analysis was done on the genes in the host modules with significant responses to influenza infection. Corrected p-values 0.05 were used as cut off and the pathways with non-significant p-values are shown as N/A.
Modules	pathway	Database	Up regulated genes
M5	Response to type I interferon	GO	OAS2,RSAD2,TRIM22,EIF2AK2,OASL,CMPK2,MX2,SAMD9,TRIM5,PARP9,IFIT2,PARP12,MX1,USP18,ZCCHC2,SAMD9L,OAS1,IFIT3,OAS3,DTX3L,IFIH1,IFI16,EPSTI1,DDX60,GBP1P1,SPATS2L,PML,PNPT1,GBP1,GPD2,NMI,UBE2L6,AC017076.5,MTHFD2,SERPING1,IFITM3,APOL6,FCER1G,APOL1,DDX58,MOV10,TNFSF10,WDFY1,ISG15,RGL1,RP11-288L9.4,IFI6,DOCK4,IFITM2,TDRD7,BLVRA,IFI44L,STAT2,SMTNL1,AP001610.5,STAT1,LIPM,LAP3,OTOF,IFI35,NEXN,IRF7,AQP9,KLHD…
M16	Immune system process	GO	S100A11,TNFSF13B,CDC42EP4,PILRA,KYNU,EPB41L3,C1QC,LMO2,SCARB2,LRRC25,C1QA,LILRB2,MXD1,FPR1,P2RY2,PFKFB4,TCN2,STAC3,TLR7,LILRA5,FMNL2,ADAP2,ADAMTSL4,GLUL,CCR1,MEFV,LILRB1,CD300A,PIWIL4,LINC00189,P2RY13,RUFY4,SRGAP2B,MS4A4A,SAT1,ACP2,RP11-16M8.2,NLRP3,C1QB,CTSL1,P2RY6,MARCKS,NAMPT,FAM110B,C3AR1,AC008984.7,LILRA6,DYSF,APOBEC3A,NAMPTL,RP11-173M1.8,CFB,NFE2,MRVI1,HSPA6,TUFT1,PDCD1LG2,TNFAIP6,LILRB5,AC…
M29	NA	NA	CNIH4,CD300E,CLEC7A,C1orf162,FGD4,RP4-576H24.2,TBC1D8,RAB39A,RP11-290F20.3,SLC29A1,RP11-63P12.6,SLC11A1,NPL,MS4A7,GRIN3A,PLAGL2,FLVCR2,ZNF438,SLC9A7P1,FRRS1,TIMP1,VDR,RP11-476D10.1,PTPRO,RIN2,RP11-800A3.4,RP13-452N2.1,KCNE1,SNORD89,MERTK,RP1-102E24.8,PLXNA2,SIRPD,CDC42EP2,CCRL2,MYO7A,MFAP4,JPH4,C2orf62,CCDC164,DDB2,SLC47A1,ADM,SMPDL3A,E2F2,ACVRL1,MARCO,AC105381.1,SHISA4,CCDC68,TMEM252,RP11-6I2.3,…
M43	Type I interferon signaling pathway	GO	OAS2,RSAD2,EIF2AK2,OASL,CMPK2,SAMD9,PARP9,IFIT2,MX1,USP18,ZCCHC2,OAS1,IFIT3,OAS3,DTX3L,EPSTI1,DDX60,SERPING1,TNFSF10,RGL1,IFI44L,OTOF,IFI35,PLSCR1,BATF2,RP11-10J5.1,XAF1,DHX58,LGALS9,CXCR2P1,SLC6A12,IFI27,IL17RD,CCL2,HERC5,LAP3P2,AF127936.5,KCTD14,CTA-384D8.31,TNS1,AJ006998.2,HIST2H2BE,LDLR,HIST1H1C,C2,STAC,GMPR,ANKRD45,HIST1H2BD,AXL,P2RY12,HIST1H2AI,C17orf99,CCL7,SIGLEC1,IL4I1,HR,IFIT1,HERC6,TOR…
M44	Defense response to virus	GO	TRIM22,MX2,PARP12,PML,AC017076.5,MOV10,RP11-288L9.4,TDRD7,STAT2,SMTNL1,AP001610.5,IFI44,PARP14,ZNFX1,AC009948.5,FAM225A,ABTB2,CTD-2047H16.2,KIAA1958,IL27,CTD-2047H16.4,GSN-AS1,AC083863.7,ZBP1,DDX60L,RP11-426L16.3,NKAIN1,LINC00487,FAM70A,HESX1,RP11-326C3.12,AC007899.3,4-Sep,NUPR1,AC067945.3,AIM2,TRIM6,RP11-44I10.3,ZDHHC4P1,Y_RNA,RP1-50J22.4,AC002511.2,ALMS1P,C1orf173,RP11-670E13.3,ATF3,RP11-466G12…
M45	Interferon alpha signaling	MSigDB	TRIM5,SAMD9L,IFIH1,IFI16,SPATS2L,GPD2,NMI,WDFY1,IFITM2,NEXN,IFITM1,TRIM21,RTP4,NT5C3,NCOA7,GCH1,AP001046.5,C1ORF224,MB21D1,FBXO39,TRIM69,FCGR3B,AC024084.1,FRMD3,APOBEC3B,CHMP5,IFIT5,PLAC8,AC092661.2,ENPP2,S100P,RP11-396M11.1
M46	Interferon gamma signaling	MSigDB	UBE2L6,MTHFD2,FCER1G,BLVRA,STAT1,CBR1,FCGR1A,FCGR1B,LY96,RP11-24F11.2,GBP4,FAM26F,AC079325.6,RP11-439A17.9,FZD5,SDC3,LRRC4,RP11-70C1.1,FCGR1C,CDKN1A,RAB20,TMEM51,IER5,BCL2A1,RP11-598F7.3,METTL7B,NGFR,RP5-998N21.4,MAFB,SERPINB2,THBD,TGM2,CYSTM1,CCDC26,EPHB2,RP11-196G18.3,FPR3,RP11-128M1.1
M47	Interferon signaling	MSigDB	GBP1P1,PNPT1,GBP1,APOL6,APOL1,DDX58,LIPM,LAP3,WARS,ETV7,CXCL10,LAMP3,CCL8,PGAP1,IDO1,BCL2L14,PLSCR4,ANKRD22,TRIM31,CCNA1,CCL1,KIR2DL4,RP11-1260E13.4,FOXC1,TMPRSS2,AMOTL2,CD274,CXCL11
M49	Type I interferon signaling pathway	GO	IFITM3,ISG15,IFI6,IRF7,KLHDC7B,AGRN,LGALS3BP,EXOC3L1,JUP,HELZ2,HES4,LY6E,CDK18,HIST2H2AA4,HIST2H2BB,RP11-467L13.5
M116	NA	NA	NLRC4,SMAD1,CTD-2514K5.2,ADORA3,PLA2G4A,H1F0,MMP19,RP11-274B18.2,PNPLA1,RP11-1149M10.2,RP11-800A3.2,RP11-297K7.1,CTD-2529O21.1,CARD6,TNFSF15
M145	NA	NA	TNFSF13B,PILRA,KYNU,EPB41L3,C1QC,SCARB2,C1QA,FPR1,TCN2,TLR7,LILRA5,FMNL2,CCR1,LINC00189,P2RY13,SRGAP2B,MS4A4A,ACP2,RP11-16M8.2,NLRP3,C1QB,CTSL1,MARCKS,MRVI1,TUFT1,PDCD1LG2,ABCA1,EDNRB,PTPRU,RP11-494O16.3,RP4-725G10.3,RP11-440G5.2,C12orf70,FPR2,LIPN,C19orf59,MSR1,MYOF,RP11-76E17.3,RP11-424I19.2,CCM2L,RP11-575L16.2,CEACAM3,RP5-894D12.3
M147	NA	NA	MXD1,GLUL,SAT1,NAMPT,AC008984.7,NAMPTL,TNFAIP6,LILRB5,EREG,RP13-314C10.5,RP11-701P16.2,U6,ALDH1A2,TP53INP2,RBMS2P1,RP11-925D8.3,CES1,AC008984.2,CTD-2337J16.1,OR10AA1P,TRIB1,RP11-925D8.5,RP11-925D8.2
M162	NA	NA	RP11-39K24.4,MTND1P11,RP11-39K24.14,MTND6P5,RP11-39K24.13,RP11-39K24.12,MTND4P14,RP11-638I2.9,RP11-39K24.10,MTND5P14,U6atac,RP1-149A16.17,RP11-304L20.1,AC097461.4,FAM71A,RP11-638I2.10,RP11-1H15.2,RP11-540K16.1,RP11-258A12.3,GLDN
M211	NA	NA	CNIH4,RP11-63P12.6,GRIN3A,ZNF438,RP11-476D10.1,PTPRO,RP11-800A3.4,CDC42EP2,CCRL2,CCDC164,DDB2,ADM,AC105381.1,TMEM252,RP11-800A3.5,RP11-477J21.5,SLPI,AC114730.2,RP11-218E20.5,RP11-370I10.6,EDA2R,HPD,HAVCR2,RP11-497H16.7,ELOVL3,SIGLEC12
M293	Type I interferon signaling pathway	GO	OAS2,RSAD2,EIF2AK2,OASL,CMPK2,PARP9,IFIT2,MX1,USP18,ZCCHC2,OAS1,IFIT3,OAS3,EPSTI1,SERPING1,RGL1,IFI44L,IFI35,PLSCR1,BATF2,RP11-10J5.1,XAF1,DHX58,LGALS9,SLC6A12,CCL2,HERC5,LAP3P2,AF127936.5,KCTD14,LDLR,C2,STAC,CCL7,SIGLEC1,IFIT1,HERC6,TOR1B,IL15RA,ATF5,CXCL12
M294	NA	NA	OTOF,IFI27,CTA-384D8.31,AJ006998.2,ANKRD45,C17orf99,RP11-273G15.2
M296	NA	NA	TRIM22,MX2,AC017076.5,RP11-288L9.4,TDRD7,STAT2,AP001610.5,IFI44,PARP14,ZNFX1,AC009948.5,FAM225A,KIAA1958,AC083863.7,DDX60L,NKAIN1,LINC00487,FAM70A,HESX1,4-Sep,AIM2,RP11-44I10.3,RP1-50J22.4,AC002511.2,C1orf173,ATF3,RP11-466G12.3,DEFB1,AL358175.1,RP11-856M7.6,AC007919.18,RP11-76N22.2,FFAR3,RP11-453F18__B.1,TEKT1,APOBEC3B-AS1,USP41,FAM3B,FFAR2,SAMD4A,MASTL,GPR42,RP4-641G12.3,Y_RNA,RP11-10L7.1,AC0104…
M298	Response to virus	GO	TRIM5,SAMD9L,IFIH1,IFI16,SPATS2L,GPD2,NMI,WDFY1,IFITM2,NEXN,IFITM1,TRIM21,RTP4,NT5C3,NCOA7,GCH1,AP001046.5,C1ORF224,MB21D1,TRIM69,FCGR3B,FRMD3,APOBEC3B,CHMP5,IFIT5,PLAC8,AC092661.2,ENPP2,RP11-396M11.1
M302	NA	NA	MTHFD2,FCER1G,BLVRA,CBR1,FCGR1A,FCGR1B,RP11-439A17.9,FZD5,FCGR1C,CDKN1A,RAB20,TMEM51,IER5,BCL2A1,METTL7B,RP5-998N21.4,MAFB,SERPINB2,THBD,CYSTM1,EPHB2,RP11-196G18.3,FPR3,RP11-128M1.1
M304	Defense response	GO	GBP1P1,GBP1,APOL1,LIPM,LAP3,WARS,ETV7,CXCL10,CCL8,IDO1,ANKRD22,CCL1,AMOTL2,CXCL11
M309	Type I interferon signaling pathway	GO	IFITM3,ISG15,IFI6,KLHDC7B,LGALS3BP,JUP,LY6E,RP11-467L13.5
M310	Cytosolic DNA sensing pathway	MSigDB	IRF7,AGRN,EXOC3L1,HELZ2,HES4,CDK18,HIST2H2AA4,HIST2H2BB
M321	Formation of primary germ layer	GO	FOSL1,SNAI1,EGR4,NRARP,RP11-31L22.3,NR4A3,ADRA2B,AC124944.5,TNFSF9
M399	NA	NA	CDKN1C,FCGR3A,HOXA1,CTD-3064M3.3,RP11-338C15.3,PRTG,CTB-114C7.4
M420	Creation of C4 and C2 activators	MSigDB	C1QC,C1QA,TCN2,CCR1,MS4A4A,ACP2,C1QB,CTSL1,TUFT1,PDCD1LG2,ABCA1,PTPRU,RP11-494O16.3,CCM2L,RP11-575L16.2,RP5-894D12.3
M423	Circadian clock	MSigDB	MXD1,GLUL,SAT1,NAMPT,AC008984.7,NAMPTL,LILRB5,RP13-314C10.5,RP11-701P16.2,U6,ALDH1A2,TP53INP2,RP11-925D8.3,AC008984.2,CTD-2337J16.1,OR10AA1P,TRIB1,RP11-925D8.5,RP11-925D8.2
M506	NA	NA	CNIH4,GRIN3A,ZNF438,RP11-476D10.1,CDC42EP2,CCRL2,CCDC164,ADM,AC105381.1,TMEM252,RP11-477J21.5,SLPI,AC114730.2,RP11-370I10.6,HAVCR2,RP11-497H16.7,ELOVL3,SIGLEC12
M589	Response to virus	GO	TRIM5,SAMD9L,IFIH1,IFI16,SPATS2L,GPD2,NMI,WDFY1,NEXN,IFITM1,TRIM21,RTP4,NT5C3,NCOA7,GCH1,AP001046.5,C1ORF224,MB21D1,TRIM69,FCGR3B,FRMD3,APOBEC3B,CHMP5,IFIT5,PLAC8,AC092661.2,ENPP2,RP11-396M11.1
M591	Defense response	GO	GBP1P1,GBP1,APOL1,LIPM,LAP3,WARS,ETV7,CXCL10,CCL8,IDO1,ANKRD22,CCL1,AMOTL2,CXCL11
M593	Type I interferon signaling pathway	GO	IFITM3,ISG15,IFI6,KLHDC7B,JUP,LY6E
Modules	pathway	Database	Down regulated genes
M5	Response to type I interferon	GO	CD1C,FCER1A,CD1E,RP11-272G11.1,RP11-271K11.1,RP11-367J7.3,EBF4,WNT3,RP11-1081L13.4,RP11-42I10.1,NCKAP5,NEGR1,P2RX6,PLEKHH2,AC006028.9,CTD-2509G16.5,EHF,ACTN1-AS1,CD1B,GPR133,RP11-986G18.1,RP11-240E2.2,RP11-23P13.6,LL22NC03-30E12.13,RP11-829H16.3,AC074389.9,ADAMTS5,FGF9,CPNE7,RP11-344B5.3,FMO1,CTD-2509G16.3,OLFM1,AC112721.2,HLA-DPB2,GFRA2,RP11-122K13.7,AL049542.1,SYT17,SYN3,NDRG2,RP11-548B3.3,RP1-…
M18	Primary immunodeficiency	MSigDB	CD19,AFF3,FAM129C,FCRL1,RALGPS2,SNX22,CTA-250D10.23,GYLTL1B,BLK,PAX5,COBLL1,CD79B,CXCR5,PCDH9,BEND5,CD79A,FBLN2,ABCB4,PLEKHG1,MIR378I,MICAL3,CNR2,SDK2,VPREB3,PIK3C2B,RP11-358M11.2,KCNH8,FCRLA,KIAA0125,FCRL2,AHNAK2,OSBPL10,PMEPA1,BCL7A,ZCCHC18,CD24P4,IGHD,MIR600HG,BACE2,HLA-DOA,PKIG,TNFRSF13C,TCL1A,DPF3,PTPRK,RP11-4M23.2,BCAR3,PEG10,SLC9A7,MS4A1,BHLHE41,TCTN1,COL4A4,RP11-148O21.2,BANK1,hsa-mir-519…
M43	Type I interferon signaling pathway	GO	RP11-272G11.1,RP11-1081L13.4,RP11-240E2.2,LL22NC03-30E12.13,RP11-829H16.3,CPNE7,RP11-344B5.3,FMO1,CTA-14H9.5,IGSF23,RP11-362A9.3,FXYD7,KCNV2,PPARGC1A
M53	NA	NA	CD1C,FCER1A,CD1E,NCKAP5,NEGR1,EHF,ADAMTS5,GFRA2,SYT17,RP11-548B3.3,CD207,ANGPT1,NAT8L,MRC1
M153	Primary immunodeficiency	MSigDB	CD19,FAM129C,FCRL1,SNX22,CTA-250D10.23,GYLTL1B,BLK,MIR378I,CNR2,RP11-358M11.2,KCNH8,KIAA0125,FCRL2,AHNAK2,MIR600HG,TNFRSF13C,RP11-4M23.2,MS4A1,TCTN1,RP11-148O21.2,RP11-693J15.5,CD22,FCER2,TEAD2,ZNF860,LINC00494,CLEC17A,C1orf220,RP11-344E13.3,SCN4A,GLYATL1P3,SNX29P1,HS3ST1,AC007880.1,DNMT3L,RP11-624C23.1,AC079767.4,RP11-381P6.1,RP11-158I9.5,RP5-955M13.3,TCL6,KCNG1,IGHD6-13,PRAMEL,MYO1B,ADAM28,HTR3…
M154	NA	NA	AFF3,RALGPS2,PAX5,COBLL1,CD79B,CXCR5,PCDH9,BEND5,CD79A,FBLN2,ABCB4,PLEKHG1,MICAL3,SDK2,VPREB3,PIK3C2B,FCRLA,OSBPL10,PMEPA1,BCL7A,ZCCHC18,CD24P4,IGHD,BACE2,HLA-DOA,PKIG,TCL1A,DPF3,PTPRK,BCAR3,PEG10,SLC9A7,BANK1,hsa-mir-5195,IGHV5-78,COL19A1,RP3-523C21.1,DTX1,SCN3A,GDF7,LARGE,RP11-164H13.1,GNG7,FCRL3,ZNF395,RP5-887A10.1,NXPH4,KHDRBS2,SGCE,RP5-1028K7.2,CNTNAP2,ZNF229,COLEC12,CTA-150C2.20,IGHD3-9,ENA…
M292	NA	NA	RP11-272G11.1,RP11-240E2.2,CTA-14H9.5,IGSF23
M432	NA	NA	CD19,FAM129C,FCRL1,SNX22,CTA-250D10.23,GYLTL1B,BLK,MIR378I,CNR2,RP11-358M11.2,KCNH8,KIAA0125,AHNAK2,MIR600HG,TNFRSF13C,RP11-4M23.2,TCTN1,RP11-148O21.2,CD22,FCER2,TEAD2,ZNF860,LINC00494,CLEC17A,C1orf220,RP11-344E13.3,SCN4A,GLYATL1P3,SNX29P1,HS3ST1,AC007880.1,DNMT3L,RP11-624C23.1,AC079767.4,RP11-381P6.1,RP11-158I9.5,RP5-955M13.3,TCL6,KCNG1,IGHD6-13,PRAMEL,MYO1B,ADAM28,HTR3A,CHL1,HLA-DPA2,RP11-876N2…
M435	NA	NA	AFF3,PCDH9,ABCB4,PLEKHG1,PIK3C2B,PTPRK,PEG10,COL19A1,RP11-164H13.1,FCRL3,KHDRBS2,SGCE,RP5-1028K7.2,CNTNAP2,ZNF229,CTA-150C2.20,ENAH,BMP3,U3,IGLV1-62,RPL34P17,HRK,ZNF630-AS1,IGLVI-63,RP11-112H10.6,AC002480.5,FAM167A,UGT2B17,APBB2
M658	NA	NA	PCDH9,PIK3C2B,PTPRK,PEG10,RP11-164H13.1,RP5-1028K7.2,ZNF229,BMP3,HRK
