# Supplementary material for: Characterization of antibiotic resistance and host-microbiome interactions in the human upper respiratory tract during influenza infection
Source: Microbiome. 2020 Mar 17;8:39. doi: 10.1186/s40168-020-00803-2 (PMC7076942; doi:10.1186/s40168-020-00803-2)
Supplement: Supplementary file 7 — Additional file 6: Table S6. DEGs in the host modules upregulated and downregulated within the groups identified from metatranscriptomic data. Host modules with significant responses to influenza infection (Table S5) were further subjected to enrichment analysis for up- and down-regulated and group specific DEGs. Empty fields indicate non-significant enrichment. A cutoff of 0.05 for corrected p-values was used after FET. [file 40168_2020_803_MOESM6_ESM.xlsx]

## Sheet: Sheet1
Table S6. DEGs in the host modules upregulated and downregulated within the groups identified from metatranscriptomics data.
Host modules with significant responses to influenza infection (Table S5) were further subjected to enrichment analysis for up- and down-regulated and group specific DEGs. Empty fields indicate non-significant enrichment. A cutoff of 0.05 for corrected p-values was used after FET.
Host modules	DEGs upregulated in group 1	DEGs upregulated in group 2	DEGs downregulated in group 1	DEGs downregulated in group2
M5	OAS2,RSAD2,OASL,CMPK2,MX2,MX1,USP18,OAS1,IFIT3,OAS3,EPSTI1,SPATS2L,IFITM3,ISG15,RGL1,IFI6,IFI44L,OTOF,IFI35,IRF7,KLHDC7B,IFITM1,AGRN,CXCR2P1,LGALS3BP,FAM70A,IFI27,HELZ2,IL17RD,LY6E,CDKN1A,AP001046.5,C1ORF224,KCTD14,RP11-240M16.1,ANKRD45,AXL,TMPRSS2,RP11-467L13.5,SIGLEC1,IL4I1,IFIT1,HERC6,SLC12A8,AC092661.2,EPHB2,RP11-273G15.2	OAS2,RSAD2,OASL,CMPK2,MX2,PARP9,PARP12,MX1,USP18,OAS1,IFIT3,OAS3,IFIH1,EPSTI1,GBP1P1,SPATS2L,GBP1,AC017076.5,SERPING1,IFITM3,TNFSF10,RGL1,RP11-288L9.4,IFI6,IFITM2,BLVRA,IFI44L,SMTNL1,AP001610.5,LAP3,OTOF,IFI35,NEXN,AQP9,IFITM1,IFI44,PARP14,PLSCR1,BATF2,RP11-10J5.1,ETV7,FAM225A,FCGR1A,XAF1,NT5C3,FCGR1B,DHX58,ABTB2,KIAA1958,MT2A,CXCL10,IL27,LAMP3,CXCR2P1,GSN-AS1,ZBP1,DDX60L,NKAIN1,LGALS3BP,RP1-228H…	NA
M16		LILRB2,MXD1,TCN2,STAC3,LILRA5,GLUL,CCR1,LINC00189,RUFY4,MS4A4A,SAT1,C1QB,CTSL1,P2RY6,MARCKS,NAMPT,AC008984.7,APOBEC3A,NAMPTL,CFB,TNFAIP6,LILRB5,SCUBE2,EREG,RP13-314C10.5,RP11-701P16.2,TCF7L2,ELAVL4,RP1-111C20.3,U6,ALDH1A2,IL1B,TP53INP2,RP11-408H1.3,FAM20A,RP11-576C12.1,CTC-774J1.2,RP11-925D8.3,PTPRU,AC008984.2,RP11-118B18.1,RP4-725G10.3,RNASE1,RNA5SP345,RP1-80N2.3,Metazoa_SRP,S100A3,LILRB4,MSR1,R…	NA
M18			NA	AFF3,FCRL1,SNX22,GYLTL1B,PAX5,CXCR5,PCDH9,BEND5,CD79A,FBLN2,ABCB4,PLEKHG1,MICAL3,SDK2,VPREB3,RP11-358M11.2,FCRLA,OSBPL10,PMEPA1,BCL7A,ZCCHC18,CD24P4,IGHD,HLA-DOA,TCL1A,PTPRK,PEG10,hsa-mir-5195,IGHV5-78,COL19A1,RP3-523C21.1,ZNF860,SCN3A,GDF7,LARGE,RP11-164H13.1,RP11-344E13.3,GLYATL1P3,DNMT3L,NXPH4,RP11-381P6.1,CNTNAP2,RP5-955M13.3,KCNG1,ZNF229,MYO1B,COLEC12,CTA-150C2.20,HTR3A,ENAH,RP11-445F6.2,CHL…
M29			NA
M43	OAS2,RSAD2,OASL,CMPK2,MX1,USP18,OAS1,IFIT3,OAS3,EPSTI1,RGL1,IFI44L,OTOF,IFI35,CXCR2P1,IFI27,IL17RD,KCTD14,ANKRD45,AXL,SIGLEC1,IL4I1,IFIT1,HERC6,RP11-273G15.2	OAS2,RSAD2,OASL,CMPK2,PARP9,MX1,USP18,OAS1,IFIT3,OAS3,EPSTI1,SERPING1,TNFSF10,RGL1,IFI44L,OTOF,IFI35,PLSCR1,BATF2,RP11-10J5.1,XAF1,DHX58,CXCR2P1,IFI27,IL17RD,CCL2,HERC5,KCTD14,CTA-384D8.31,AJ006998.2,C2,GMPR,ANKRD45,AXL,SIGLEC1,IL4I1,IFIT1,HERC6,ATF5	NA
M44		MX2,PARP12,AC017076.5,RP11-288L9.4,SMTNL1,AP001610.5,IFI44,PARP14,FAM225A,ABTB2,KIAA1958,IL27,GSN-AS1,ZBP1,DDX60L,NKAIN1,FAM70A,HESX1,RP11-326C3.12,4-Sep,TRIM6,RP11-44I10.3,ZDHHC4P1,RP1-50J22.4,AC002511.2,C1orf173,ATF3,RP11-466G12.3,AL358175.1,RP11-856M7.6,AC008079.9,C2orf66,RP11-453F18__B.1,TEKT1,RP11-397C12.1,RP4-718J7.4,RP1-71H24.4,Metazoa_SRP,AC006160.5,FAP,APOBEC3B-AS1,USP41,FFAR2,SAMD4A,RP1…	NA
M45	SPATS2L,IFITM1,AP001046.5,C1ORF224,AC092661.2		NA
M46		BLVRA,FCGR1A,FCGR1B,AC079325.6,RP11-439A17.9,SDC3,FCGR1C,CDKN1A,BCL2A1,METTL7B,RP5-998N21.4,MAFB,CCDC26,RP5-1057I20.2	NA
M47			NA
M49	IFITM3,ISG15,IFI6,IRF7,KLHDC7B,AGRN,LGALS3BP,HELZ2,LY6E,RP11-467L13.5		NA
M53			NA
M116			NA
M145			NA
M147		MXD1,GLUL,SAT1,NAMPT,AC008984.7,NAMPTL,TNFAIP6,LILRB5,EREG,RP13-314C10.5,RP11-701P16.2,U6,ALDH1A2,TP53INP2,RP11-925D8.3,AC008984.2,Metazoa_SRP,RP11-925D8.5,RP11-925D8.2,AC022431.3	NA
M153			NA	FCRL1,SNX22,GYLTL1B,RP11-358M11.2,ZNF860,RP11-344E13.3,GLYATL1P3,DNMT3L,RP11-381P6.1,RP5-955M13.3,KCNG1,MYO1B,HTR3A,CHL1,RP11-297B17.3,SLC13A5,RP4-733B9.1,AP001619.2,RP11-75C10.7,LIX1
M154			NA	AFF3,PAX5,CXCR5,PCDH9,BEND5,CD79A,FBLN2,ABCB4,PLEKHG1,MICAL3,SDK2,VPREB3,FCRLA,OSBPL10,PMEPA1,BCL7A,ZCCHC18,CD24P4,IGHD,HLA-DOA,TCL1A,PTPRK,PEG10,hsa-mir-5195,IGHV5-78,COL19A1,RP3-523C21.1,SCN3A,GDF7,LARGE,RP11-164H13.1,NXPH4,CNTNAP2,ZNF229,COLEC12,CTA-150C2.20,ENAH,RP11-445F6.2,RP1-148H17.1,U3,TLR10,WSCD2,XG,RPL34P17,HRK,RP3-462D8.2,AC010524.2,GPC4,IGLVI-63,AC002480.5,SYNPO,ZNF608,FCGBP,N4BP3,CO…
M162		RP11-39K24.4,MTND1P11,RP11-39K24.14,MTND6P5,RP11-39K24.13,RP11-39K24.12,MTND4P14,RP11-638I2.9,RP11-39K24.10,MTND5P14,U6atac,AC097461.4,FAM71A,RP11-638I2.10,RP11-540K16.1,RP11-258A12.3,GLDN	NA
M211			NA
M292			NA
M293	OAS2,RSAD2,OASL,CMPK2,MX1,USP18,OAS1,IFIT3,OAS3,EPSTI1,RGL1,IFI44L,IFI35,KCTD14,SIGLEC1,IFIT1,HERC6	OAS2,RSAD2,OASL,CMPK2,PARP9,MX1,USP18,OAS1,IFIT3,OAS3,EPSTI1,SERPING1,RGL1,IFI44L,IFI35,PLSCR1,BATF2,RP11-10J5.1,XAF1,DHX58,CCL2,HERC5,KCTD14,C2,SIGLEC1,IFIT1,HERC6,ATF5	NA
M294	OTOF,IFI27,ANKRD45,RP11-273G15.2	OTOF,IFI27,CTA-384D8.31,AJ006998.2,ANKRD45	NA
M296		MX2,AC017076.5,RP11-288L9.4,AP001610.5,IFI44,PARP14,FAM225A,KIAA1958,DDX60L,NKAIN1,FAM70A,HESX1,4-Sep,RP11-44I10.3,RP1-50J22.4,AC002511.2,C1orf173,ATF3,RP11-466G12.3,AL358175.1,RP11-856M7.6,RP11-453F18__B.1,TEKT1,APOBEC3B-AS1,USP41,FFAR2,SAMD4A,GPR42,RP4-641G12.3,AC010492.4,SPAG6,CYP19A1,ACTN2	NA
M298	SPATS2L,IFITM1,AP001046.5,C1ORF224,AC092661.2		NA
M302		BLVRA,FCGR1A,FCGR1B,RP11-439A17.9,FCGR1C,CDKN1A,BCL2A1,METTL7B,RP5-998N21.4,MAFB,RP5-1057I20.2	NA
M304		GBP1P1,GBP1,LAP3,ETV7,CXCL10,CCL1	NA
M309	IFITM3,ISG15,IFI6,KLHDC7B,LGALS3BP,LY6E,RP11-467L13.5	IFITM3,IFI6,LGALS3BP,LY6E,RP11-467L13.5	NA
M310	IRF7,AGRN,HELZ2		NA
M321		FOSL1,SNAI1,CTD-3247F14.2,NRARP,RP11-31L22.3,ADRA2B,TNFSF9	NA
M399			NA
M420		TCN2,CCR1,MS4A4A,C1QB,CTSL1,PTPRU,CCM2L	NA
M423		MXD1,GLUL,SAT1,NAMPT,AC008984.7,NAMPTL,LILRB5,RP13-314C10.5,RP11-701P16.2,U6,ALDH1A2,TP53INP2,RP11-925D8.3,AC008984.2,Metazoa_SRP,RP11-925D8.5,RP11-925D8.2,AC022431.3	NA
M432			NA	FCRL1,SNX22,GYLTL1B,RP11-358M11.2,ZNF860,RP11-344E13.3,GLYATL1P3,DNMT3L,RP11-381P6.1,RP5-955M13.3,KCNG1,MYO1B,HTR3A,CHL1,RP11-297B17.3,SLC13A5,RP4-733B9.1,AP001619.2,RP11-75C10.7,LIX1
M435			NA	AFF3,PCDH9,ABCB4,PLEKHG1,PTPRK,PEG10,COL19A1,RP11-164H13.1,CNTNAP2,ZNF229,CTA-150C2.20,ENAH,U3,RPL34P17,HRK,IGLVI-63,AC002480.5,FAM167A,APBB2
M506			NA
M589	SPATS2L,IFITM1,AP001046.5,C1ORF224,AC092661.2		NA
M591		GBP1P1,GBP1,LAP3,ETV7,CXCL10,CCL1	NA
M593	IFITM3,ISG15,IFI6,KLHDC7B,LY6E		NA
M658			NA	PCDH9,PTPRK,PEG10,RP11-164H13.1,ZNF229,HRK
